# Supplementary material for: BRCA1 Antibodies Matter
Source: Int J Biol Sci. 2021 Jul 25;17(12):3239–54. doi: 10.7150/ijbs.63115 (PMC8375228; doi:10.7150/ijbs.63115)
Supplement: Supplementary file 2 — Supplementary table. [file ijbsv17p3239s2.xlsx]

## Sheet: BRCA1 Abs tested in the study
Antibody	Company	Host Species	Class	Immunogen	Catalog Number	WB (for human BRCA1 protein)	IP (for human BRCA1 protein)	IF (U2OS)	ChIP-qPCR	WB (for ectopic expression of mouse BRCA1)	WB (for endogenous mouse full-length BRCA1)	IP (MEF cell)	IF (MEF cell)
BRCA1	Cell signaling	rabbit	monoclonal	recombinant protein specific to the amino terminus of human BRCA1	#14823	+	+	‒	‒	‒	‒	NT	NT
BRCA1	Cell signaling	rabbit	polyclonal	synthetic peptide corresponding to amino acids near the amino terminus of human BRCA1	#9010	+	+	‒	‒	+	‒	NT	‒
BRCA1	Millipore Sigma	rabbit	polyclonal	GST-tagged fusion protein corresponding to amino acids 1301-1863 of human BRCA1	07-434	+	+	+	‒	+	‒	+	+
BRCA1	Sigma-Aldrich	rabbit	polyclonal	recombinant protein corresponding to amino acids 1742-1814 of human BRCA1	HPA057371	‒	‒	‒	NT	‒	NT	NT	NT
BRCA1 (AB-1423)	Sigma-Aldrich	rabbit	polyclonal	synthetic peptide corresponding to amino acids 1421-1425 of human BRCA1	SAB4300490	‒	+	+	‒	‒	NT	NT	NT
BRCA1	Thermo Fisher	rabbit	polyclonal	synthetic peptide corresponding to amino acids near the amino terminus of human BRCA1	# PA5-17512	‒	+	+	‒	‒	NT	NT	NT
BRCA1	Bethyl Laboratories	rabbit	polyclonal	human BRCA1 C-Terminus 1800-1863 aa	A300-000A	‒	+	‒	+	+	‒	NT	‒
BRCA1 (I-20)	Santa Cruz	rabbit	polyclonal	epitope mapping near the C-terminus of human BRCA1	sc-646	‒	‒	‒	NT	‒	‒	NT	NT
BRCA1 (H-300)	Santa Cruz	rabbit	polyclonal	epitope corresponding to 1564-1863aa mapping at the C-terminus of human BRCA1	sc-28234	‒	+	‒	‒	+	‒	NT	+
BRCA1	Proteintech	rabbit	polyclonal	N/A	20649-1-AP	‒	‒	‒	NT	‒	NT	NT	NT
BRCA1 (MS110, Ab1)	Millipore Sigma	mouse	monoclonal	human BRCA1 N-Terminus 1-304 aa	OP92	+	+	+	+	‒	‒	NT	NT
BRCA1 (MS13, Ab2)	Millipore Sigma	mouse	monoclonal	human BRCA1 N-Terminus 1-304 aa	OP93	+	+	+	‒	‒	‒	NT	NT
BRCA1 (SG-11, Ab3)	Calbiochem	mouse	monoclonal	synthetic peptide corresponding to amino acids 1846-1863 of human BRCA1	OP94	‒	‒	‒	‒	‒	‒	NT	NT
BRCA1 (SD118, Ab4)	Millipore Sigma	mouse	monoclonal	recombinant polypeptide corresponding to amino acids 1005-1313 of human BRCA1	OP107	+	‒	‒	NT	‒	‒	NT	NT
BRCA1 (Ab5)	Oncogene Science	mouse	monoclonal	human BRCA1 C-Terminus 1313-1863 aa	AP16	+	+	‒	+	‒	‒	NT	NT
BRCA1 (BR64)	Millipore Sigma	mouse	monoclonal	purified polypeptide corresponding to a 100-amino acid segment of the N-terminus of human BRCA1	MAB4132	+	‒	‒	NT	+	+	‒	+
BRCA1 (D-9)	Santa Cruz	mouse	monoclonal	human BRCA1 C-terminus 1842-1862 aa	sc-6954	+	+	+	‒	‒	‒	NT	‒
BRCA1 (6B4)	Thermo Fisher	mouse	monoclonal	human BRCA1 341-748 aa	# MA1-23164	+	+	‒	‒	‒	‒	NT	NT
BRCA1 (17F8)	Thermo Fisher	mouse	monoclonal	human BRCA1 762-1315 aa	# MA1-23160	+	+	‒	‒	‒	‒	NT	NT
BRCA1 (8F7)	Thermo Fisher	mouse	monoclonal	human BRCA1 341-748 aa	# MA1-23162	+	+	‒	‒	‒	‒	NT	NT
BRCA1 (#440621)	R&D Systems	mouse	monoclonal	human BRCA1 C-Terminus 1634-1863 aa	MAB22101	+	‒	‒	NT	+	+	‒	+
BRCA1 (287.17)	Santa Cruz	mouse	monoclonal	recombinant protein of mouse BRCA1	sc-135732	‒	‒	‒	NT	+	+	+	+
BRCA1 (G4)	Santa Cruz	mouse	monoclonal	raised against amino acids 1564-1863 mapping at the C-terminus of BRCA1 of human origin	sc-514640	‒	‒	‒	‒	‒	‒	NT	‒
Notes: "+" means worked in this assay, "‒" means Not worked, and "NT" means Not Tested.
